# Supplementary material for: Hedgehog-GLI and Notch Pathways Sustain Chemoresistance and Invasiveness in Colorectal Cancer and Their Inhibition Restores Chemotherapy Efficacy
Source: Cancers (Basel). 2023 Feb 25;15(5):1471. doi: 10.3390/cancers15051471 (PMC10000782; doi:10.3390/cancers15051471)
Supplement: Supplementary file 1 [file cancers-15-01471-s001.zip]

Archive with 3 entries (3 files):
- cancers-2205254-supplementary.pdf
- oHCT116-gfp  5-FU.mp4
- oHCT116-gfp CTRL.mp4
